# Supplementary material for: Oleanolic Acid Slows Down Aging Through IGF-1 Affecting the PI3K/AKT/mTOR Signaling Pathway
Source: Molecules. 2025 Feb 6;30(3):740. doi: 10.3390/molecules30030740 (PMC11820160; doi:10.3390/molecules30030740)
Supplement: Supplementary file 1 [file molecules-30-00740-s001.zip]

Archive with 1 entries (1 files):
- molecules-3428586-supplementary.pdf
